# Supplementary material for: Characterizations of a Class-I BASIC PENTACYSTEINE Gene Reveal Conserved Roles in the Transcriptional Repression of Genes Involved in Seed Development
Source: Curr Issues Mol Biol. 2022 Sep 7;44(9):4059–69. doi: 10.3390/cimb44090278 (PMC9497819; doi:10.3390/cimb44090278)
Supplement: Supplementary file 1 [file cimb-44-00278-s001.zip]

Archive with 1 entries (1 files):
- cimb-1891944-supplementary.pdf
